# Supplementary material for: Tissue-specific reprogramming leads to angiogenic neutrophil specialization and tumor vascularization in colorectal cancer
Source: J Clin Invest. 2024 Apr 1;134(7):e174545. doi: 10.1172/JCI174545 (PMC10977994; doi:10.1172/JCI174545)
Supplement: Supporting data values [file jci-134-174545-s056.xlsx]

## Sheet: Fig 1C.
S100A9 counts/FOVs	Healthy	Colitis	Early CRC	Advanced CRC
	3	70	26	33
	0	21	13	41
	0	34	27	56
	8	28	23	61
	7	18	62	49
	8	1	65	157
	0	12	49	78
	0	4	29	85
	1	29	44	42
	4	10	61	64
	0	4	35	53
	0	2	39	88
	0	11	31	161
	0	9	78	132
	0	21	34	129
	0	32	40	171
	0	33	68	21
	0	29	19	98
	0	26	20	72
	0	27	17	118
	0	21	48	126
	0	5	45	75
	0	40	21	4
	0	18	44	23
	0	18	45	68
	0	30	23	53
	0	51	90	196
	0	37	12	16
	0	5	14	73
	0	41	15	78
		20	47	56
		55	60	86
		33		166
		9		105
		24		95
		18		98
		29		107
		7		47
		11		144
		28
		22
		20
		44
		42
		19
		30
		1
		4
		0
		6
		28
		26
		9
		21
		17
		13
		23
		12
		0
		0
		0
		12
		15
		27
		25
		17
		17
		11
		14
		12
		11

## Sheet: Fig 1E.
%PMNs across anatomical location	Bone marrow				Spleen				Blood				Colon (Adjacent tissue)				Tumor
per mice	Healthy	Colitis	Early CRC	Advanced CRC	Healthy	Colitis	Early CRC	Advanced CRC	Healthy	Colitis	Early CRC	Advanced CRC	Healthy	Colitis	Early CRC	Advanced CRC	Healthy	Colitis	Early CRC	Advanced CRC
	56.5	56.6	57	54.2	0.152	2.36	1.92	2.19	5.93	7.13	1.49	9.34	0.71	8.24	12.8	10.4	0	0	25.3	22.6
	49.3	58.1	52.5	30.6	0.226	2.43	3.6	13.5	4.86	9.36	5.77	22.9	0.53	14	28.3	17.4	0	0	35.2	38.1
	54.7	61.7	56.6	49	0.167	1.4	1.12	2.86	3.15	4.57	2.58	16.8	0	8.93	26.2	10.3	0	0	33.5	20.3
	59.7	59.2	54.4	53.9	1.07	1.75	2.92	3.49	8.6	8.42	1.19	20.6	0	13.9	30	19.9	0	0	23.1	15.4
	54.8	62.3	37.4	55	1.73	2.1	0.6	10.04	7.94	6.18	6.84	25.4	0	8.2	2.79	11.7	0	0	10.3	55.7
	40.3		43.4	36.3	1.82	2.5	1.29	4.26			3.66	5.21	0		3.46	6.52				40.3
							2.78	11.41			4.95	5.73	0			12.6				27.6
							2.96	2.67			4.71	10.7				17.2
							2.04	6.33				7.31				9.69
								4.94				18.6				5.96
								12.66				10.75
								3.83				8.87
								10.5				6.83
								2.84
								7.4
								3.94
								2.31
								6.3
								10.8
								6.1
								2.15

## Sheet: Fig 2B.
Log2FC of DEGs (relative to healthy blood)
Module 1: Tissue PMNs	Blood PMNs			Tissue PMNs
	Colitis	Early CRC	Advanced CRC	Colitis	Early CRC	Advanced CRC
	0.358225	1.95592	2.57734	1.01639	2.75869	3.45869
	0.428062	2.47997	2.6501	1.66235	3.54657	4.59468
	1.12227	2.30863	2.31844	2.06785	2.45663	6.14797
	2.41749	2.88757	3.18118	3.6133	5.30404	3.44718
	0.299179	2.77088	1.72626	3.50027	3.8955	2.37877
	0.806568	1.6371	1.18858	1.83204	2.79205	5.39969
	0.145717	3.33047	2.14599	5.11002	3.37345	3.8507
	2.19883	3.02787	0.452315	4.39271	5.20091	2.2988
	1.88875	1.97738	1.92073	4.01876	5.69906	3.58743
	2.8536	2.98422	2.32136	6.40769	6.68668	4.5932
	1.24383	1.29791	1.46632	3.38005	4.9445	4.76102
	1.84058	1.7158	0.705248	4.63618	5.69953	7.4542
	1.65702	2.7594	1.13862	6.26963	6.63484	4.61392
	1.88533	2.47406	2.48215	6.25445	6.71389	6.71686
	8.27e-05	0.409445	0.304249	1.48899	3.34086	3.92846
	-0.735608	1.7938	2.60841	3.96533	6.10526	6.60749
Module 2: Colitis	Blood PMNs			Tissue PMNs
	Colitis	Early CRC	Advanced CRC	Colitis	Early CRC	Advanced CRC
	3.7455	3.77476	3.81426	5.31708	5.06597	5.06849
	4.42908	3.7917	2.85878	5.39368	5.68629	6.10617
	4.96513	2.47434	0.810842	6.8571	7.795	6.42227
	4.24623	4.42267	2.03782	4.57717	4.93446	4.78894
	3.36642	1.3024	0.511767	3.37892	0.678786	1.04303
	4.66824	1.80346	2.55672	5.08322	2.78325	4.41321
Module 3: CRC-bearing	Blood PMNs			Tissue PMNs
	Colitis	Early CRC	Advanced CRC	Colitis	Early CRC	Advanced CRC
	1.04198	1.63419	2.59893	1.00635	0.681926	1.15921
	0.615393	2.18413	3.59661	-0.323867	1.88567	2.34181
	0.85908	2.54734	4.01728	0.485141	1.51449	2.7921
	0.126697	1.20833	2.32013	-0.872399	-0.132622	0.480394
	1.00363	2.56582	4.11343	-0.633145	1.20655	2.4395
	1.20179	2.50422	4.63204	-1.19553	0.984209	2.84726
	1.03892	1.98361	3.93214	0.366457	0.856293	1.91314
	0.940538	1.85922	3.33654	0.16526	0.799729	1.63052
Module 4: Blood PMNs	Blood PMNs			Tissue PMNs
	Colitis	Early CRC	Advanced CRC	Colitis	Early CRC	Advanced CRC
	-0.152915	0.0883251	-0.0871782	-1.55164	-0.888017	-0.946501
	0.700029	0.26869	0.40676	-5.43797	-5.26593	-4.93404
	0.639341	0.576678	0.81577	-2.50939	-1.00564	-1.01145
	-0.125368	-0.200949	-0.151372	-0.964752	-0.853413	-1.04419
	-0.210093	-0.22291	-0.102075	-1.08776	-0.906362	-1.22597
	3.70021	2.49671	1.09044	-0.308914	1.02544	-0.395339
	3.42172	1.32909	0.226322	-1.1113	1.19914	1.68753
Module 5: Non-tumor	Blood PMNs			Tissue PMNs
	Colitis	Early CRC	Advanced CRC	Colitis	Early CRC	Advanced CRC
	-1.43558	-2.15887	-4.27547	-1.66253	-4.30774	-3.3878
	-0.466384	-2.69836	-3.38487	-0.984452	-2.32965	-2.60023
	-0.343367	-2.83471	-3.14957	-0.810678	-2.89962	-3.07559
	-1.2598	-2.5499	-3.18301	-3.16455	-4.69171	-1.33405
	-0.466384	-3.31738	-3.69886	-2.82434	-2.98973	-2.25627
	-1.93481	-1.45018	-0.342136	0.33842	0.512551	-0.257732

## Sheet: Fig 3D.
GO Module score	Healthy blood PMNs	Colitis blood PMNs	Early CRC blood PMNs	Late CRC blood PMNs	Colitis colonic PMNs	Early CRC TANs	Late CRC TANs
GO 0001525: Angiogenesis	0	4.05157	6.44567	6.26151	5.89319	8.65562	9.57643
GO 0001568: Blood vessel development	0	3.71846	5.44489	5.84329	5.9761	6.90571	6.64011
GO 0001944: Vasculature development	0	3.93401	5.45685	5.71066	5.96447	6.9797	6.47208
GO 0043542: Endothelial cell migration	0	5.50459	7.33945	6.42202	5.9633	6.42202	7.79817
GO 0035767: Endothelial cell chemotaxis	0	0	0	0	0	0	16.6667
GO 0001935: Endothelial cell proliferation	0	0	0	5.88235	0	7.18954	7.84314
GO 0001763: Morphogenesis of a branching structure	0	0	0	0	6.99588	13.1687	11.1111
GO 2001028: Positive regulation of endothelial cell chemotaxis	0	0	0	0	0	0	23.5294
GO 0010595: Positive regulation of endothelial cell migration	0	6.48148	0	0	0	8.33333	8.33333
GO 0001938: Positive regulation of endothelial cell proliferation	0	0	0	7.52688	0	8.60215	10.7527
GO 0043537: Negative regulation of blood vessel endothelial cell migration	0	0	11.7647	11.7647	0	0	0
GO 0010596: Negative regulation of endothelial cell migration	0	0	9.43396	0	0	0	0

## Sheet: Fig 4C.
Vascularity	Tumor		Stroma
(%vessel area entired tumor)	PMN+	PMN-	PMN+	PMN-
per tumor	2.643	2.594	2.473	4.63
	5.184	1.238	3.455	7.542
	4.94	1.793	4.177	2.744
	2.101	1.296	6.409	5.635
	5.21	1.98	3.214	3.2145
	3.298	1.395	4.971	2.125

## Sheet: Fig 4D.
Penetration of vessels from orthogonal CRC tumor interface (um)	Early tumors		Advanced tumors
	PMN+	PMN-	PMN+	PMN-
	67.31	38.93	79	48.72
	76.09	0	94	41.77
	69.62	0	74	0
	38.16	47.17	83.64	41.33
	47.54	0	100	63.75
	53.85	0	100	50
	63.64	0	73.85	0
	76.79	67.44	75	0
	43.64	53.66	65.52	64.62
	64	0	50	0
	80	25	100	0
	55.88	0	87.5	38.14
	100	51.43	57.14	0
	59.32	30.55	81.01	28.79
	100	26.47	100	26.53
	37.93	29.79	79.07	44.61
	92.86	40	84.93	0
	51.92	17.65	77.02	0
	70.27	44.78	72.36	46
	38.71	66.67	83.75	49.23
	66.18	0	58.11	31.34
	46.94	0	85.91	58.54
	93.65	0	78.69	0
	32.14	0	100	38.14
	80.95	0	31.58	24.64
		0	70.37	0
			77.42
			59.62
			53.33
			61.41
			59.21
			78.48
			100
			59.04
			100
			81.16
			78.38
			100
			100
			100
			61.54
			54.76
			71.79
			100
			100
			100
			76.59
			100
			58.42
			79.16
			62.29

## Sheet: Fig 5C.
Number of branches per FOVs	Early tumors		Advanced tumors
	PMN+	PMN-	PMN+	PMN-	Adjacent distal	Adjacent proximal
	14	26	20	8	44	48
	23	23	19	0	41	40
	62	18	29	0	35	43
	38	47	37	14	38	74
	44	0	28	0	39	77
	37	0	28	12	44	60
	20	0	41	24	68	78
	37	31	25	8	46	61
	42	42	39	15	76
	32	0	69	19	55
	30	14	53	0	55
	22	24	26	20
	37	48	59	17
	36	12	45	23
	36	45	18	16
	23	50	28	8
	53	45	25	0
	58	12	56	29
	42	0	32	16
	34	0	24	19
	39	0	22	18
	28	26	25	14
	20	41	28	21
	38	24	53	14
	35	18	73	16
	23	25	43	19
	45	25	55
	37	8	32
	43	16	70
		6	27
		24	27
		7	40
			53
			57
			8
			29
			35
			14
			36
			32
			21
			53

## Sheet: Fig 5D.
Number of branchpoints per FOVs	Early tumors		Advanced tumors
	PMN+	PMN-	PMN+	PMN-	Adjacent distal	Adjacent proximal
	9	15	16	8	32	43
	11	12	11	0	42	40
	48	13	12	0	28	37
	32	29	19	8	33	61
	32	0	15	0	38	64
	24	0	20	7	36	45
	13	0	29	18	50	57
	21	12	14	5	42	48
	24	29	18	10	54
	17	0	46	12	42
	18	5	18	0	41
	15	14	31	10
	19	23	31	11
	28	8	24	13
	28	25	14	10
	15	29	18	0
	36	26	17	0
	29	8	38	23
	28	0	20	12
	20	0	13	17
	26	0	12	11
	16	13	16	9
	17	24	13	16
	29	14	38	6
	28	9	63	9
	17	14	30	6
	34	14	43
	17	2	19
	30	8	49
		4	14
		17	18
		4	21
			44
			40
			5
			26
			24
			9
			21
			25
			15
			31

## Sheet: Fig 5E.
Nearest distance from vessel-to-vessel (um)	Early tumors		Advanced tumors
	PMN+	PMN-	PMN+	PMN-	Adjacent distal	Adjacent proximal
	33.242	22.136	107.378	26.926	67.424	66.888
	68.264	97.739	86.215	40.608	63.977	57.009
	17.464	119.507	66	37.336	82.62	57.871
	24.698	46.819	51.865	50.695	54.489	70.612
	25.08	41.437	66.753	39.217	55.946	72.125
	37.537	44.045	82.735	113.534	77.897	54.708
	41.037	34.132	46.39	107.019	66.219	57.385
	45.88	26.87	31.953	141.993	57.585	65.46
	24.042	94.372	73.007	34.132	58.898	62.032
	35.057	89.09	62.394	40.361	55.785	67.417
	19.235	16.401	77.492	14.213	63.325	62.769
	23.601	16.279	59.54	34.015	70.491	59.093
	51	40.804	73.763	62.169	57.871	61.327
	89	26.926	84.404	35.341	59.169	57.775
	44.944	35.355	13.454	76.007	69.893	55.785
	79.63	23.345	21.84	93.295	49.659	58.856
	33.838	58.523	87.664	108.046	67.209	73.682
	24.083	102.181	24.083	75.425	59.481	55.462
	34.059	50.12	35	46.325	47.434	69.289
	34.438	68.884	78.873	58.034	55.227	66.708
	29	13.454	42.059	90.211	53.852	80.131
	26.249	25.495	54.708	147.513	56.859	52.355
	11.18	37.537	23.087	88.284	50.09	68.71
	16.279	13.601	36.235	157.953	61.188	65.803
	22.023	42.004	69.426	196.881	55.073	58.873
	40.706	26.274	53.6	107.424	85.329	63.789
	43.863	39.43	58.523	97.082	64.846	64.288
	59.135	18.728	50.22	118.966	53.666	76.922
	25.318	15.89	33.061	45.31	67.476	63.325
	26.173	23.365	79.398	35.777	59.304	74.947
	29.411	30.293	27.019	179.12	73.824	51.894
	35.355	112.345	29.614	103.276	76.551	83.744
	68.659	44.137	39.294	49.649	74.947	49.244
	22.627	29.262	108.688	56.727	52.631	64.498
	63.032	36.683	40.447	55.109	65	50.695
	16.031	78.367	72.014	47.17	103.097	43.324
	14	11.506	46.487	71.021	76.479	48.765
	14.036	87.179	97.124	90.028	74.33	65.765
	25.179	48.295	72.945	80	91.526	68.884
	51.788	82.747	117.068	66.287	97.99	70.88
	67.742	61.881	65.924	50.488	67.956	59.641
	64.514	50.745	58.523	50	59.363	58.822
	18.028	10.144	72.835	60.828	67.476	44.283
	22.561	58.656	55.082	71.589	66.851	52.802
	26.401	41.154	115.039	46.325	69.778	52.202
	21.095	78.897	53.451	57.94	56.886	50.21
	37.443	70.654	13.153	151.608	59.363	60.902
	53.009	24.106	61.294	87.932	76.059	48.166
	16.155	84.309	28.792	71.568	47.508	49.649
	38.288	22.761	40.05	91.706	56.303	57.775
	49.406	16.669	93.606	98.98	58.549	58.796
	20.591	100.639	27.586	82.389	115.624	63.702
	13.454	101.223	45.343	84.717	81.609	54.406
	54.489	12.016	98.046	73.41	63.506	50.537
	46.011	13.941	39.661	12.083	76.42	80.156
	49.244	75.8	50.961	37.59	55.66	64.008
	30	28.966	135.823	63.198	64.444	49.98
	18.028	8.882	31.953	65.192	65.192	56.824
	14.142	35.607	36.892	50.804	68.154	54.424
	10	19.963	21.954	25.08	68.118	73.498
	46.4	100.07	13.038	67.956	79.12	57.306
	24.042	78.172	41.231	42.953	68.25	58.873
	11	49.445	27.459	88.006	78.645	49.396
	13.342	20.402	31.906	94.048	85.041	59.481
	19.698	19.21	8.944	50.249	60.539	49.659
	13.038	28.64	42.107	138.463	57.28	45.277
	18.682	11.787	130.74	21.213	87.321	68.6
	24.042	33.38	81.908	34.176	81.056	48.301
	24	24.974	89.196	108.904	81.437	65.513
	35.057	42.296	91.005	61.847	66.098	75.664
	24.839	120.63	129.63	92.801	53.712	63.953
	16.553	12.647	95.415	142.972	53	61.612
	20.1	31.577	60.729	68.066	71.61	74.303
	18.788	13.061	161.447	86.764	91.214	68.819
	22.627	25.235	127.475	32.016	62.434	47.539
	54.644	16.521	71.61	88.617	78.772	64.622
	71.805	14.067	84.77	26.173	68.949	76.059
	35.847	13.624	111.4	23.345	77.795	71.868
	24.597	24.287	101.868	35.228	59.54	73.878
	16.125	58.712	50.596	17.088	57.315	78.294
	33.015	28.754	93.086	14.213	57.628	68.505
	33.015	30.432	94.112	21.095	53.009	80.43
	31.953	110.549	98.25	27.295	60.216	85.44
	31.953	127.883	21.213	15.133	58.822	88.091
	23.77	40.608	69.871	103.078	46.519	75.584
	18.358	90.802	83.355	83.241	44.944	76.007
	18.439	30.529	88.091	11.18	85.041	85.446
	73.11	66.068	61.555	52.802	109.037	82.073
	28.425	123.223	45.651	53.009	83.863	53.759
	23.77	75.073	53.339	29.732	53.31	66.851
	21	8	65.376	65.253	62.61	65.307
	27.295	53.151	47.676	75.743	53.712	66.708
	20.248	102.357	44.102	24.698	71.694	62.642
	18.248	37.643	71.449	77.389	65.307	56.08
	36.688	91.548	55.606	104	52.479	71.169
	25.612	32.573	51.313	59.397	54.406	65.46
	36.125	80.777	49.092	41.037	43.174	77.175
	17.889	38.118	19.105	97.201	53.712	63.561
	12	88.414	40.162	12.806	85.235	65.552
	17.263	14.666	18.439	68.593	64.9	64.815
	44.922	95.259	51.624	123.907	91.022	79.649
	26.42	6.872	10.817	51.4	47.381	93.15
	14.866	39.086	90.554	56.515	45.607	65.863
	25	38.495	117.017	20.518	81.025	65.192
	18.028	95.122	21.932	35.355	61.847	73.246
	13.928	8.424	28.862	47.011	44.418	68.819
	22.672	9.404	30.594	46.228	40.522	81.688
	31	27.769	43.139	22.672	45.453	80.43
	35.228	60.759	7.211	84.593	54.424	78.492
	44.102	46.109	13.454	92.087	32.249	73.11
	37.014	16.718	39.013	22.561	37.483	81.633
	19.026	85.927	30.017	97	51.4	84.646
	36.797	56.349	19.849	57.079	57.14	76.276
	29.411	11.682	22.847	35.355	55.471	74.411
	15.652	61.082	47.011	39.115	56.356	62.936
	9.055	48.283	27.857	32.527	47.424	60.539
	12.042	40.781	10.44	15.033	42.379	94.668
	28.16	26.645	6.403	18.788	59.304	59.933
	27	31.968	12.649	35	31.385	78.772
	26.173	31.899	20	65.513	53.907	80.709
	88.408	6.691	25.08	56.365	39.051	73.062
	27.803	27.734	8.062	44.721	47.381	80.056
	28.302	72.412	14.142	43.566	43.382	83.187
	25.554	25.105	22.023	46.011	52.697	79.404
	13.892	7.854	20.616	124.78	61.057	68.6
	35.44	51.426	25.02	61.221	48.549	51.245
	31.016	41.021	56.223	37	45	53.451
	27.857	28.212	121.709	64.288	45.188	56.356
	7.071	25.477	58.796	33.541	49.82	54.129
	13	163.77	18.439	78.109	67.179	53
	36.014	44.001	21.378	94.81	35.114	52.202
	18.345	28.64	18.028	191.426	49.649	66.843
	24.106	10.871	8.544	232.948	69.656	61.741
	33.191	59.865	9.055	87.983	82.68	75.166
	10.579	25.685	41.437	78.746	55.218	47.508
	18.015	27.427	6	55.109	104.623	57.801
	24.577	41.303	38.013	84.853	56.851	46.615
	14.212	45.934	5	42	60.605	74.061
	51.195	26.971	55.471	116.765	82.006	65.513
	15.375	46.968	35.468	161.914	103.465	70.235
	18.924	70.714	15	61.074	63.655	95.692
	31.036	15.043	35.114	97.417	55.946	59.169
	21.015	59.683	22.136	44.283	71.344	65.215
	25.083	62.296	25.495	69.007	62.434	72.25
	36.381	46.834	40.311	88.566	73.6	56.303
	29.596	47.439	24.839	46.271	62.626	72.201
	42.056	19.715	38.471	95.635	40.361	53.263
	28.275	36.724	45.651	102.728	45.706	54.231
	10.72	31.976	30.364	86.833	56.08	86.608
	10.72	43.789	19.849	11.18	53.254	52.555
	8.616	41.639	14.422	134.302	52.01	73.164
	29.651	24.488	17.088	9	56.939	75.802
	31.417	14.067	21.541	85.329	71.589	54.708
	16.364	49.335	54.406	78.006	74.967	57.245
	21.497	77.437	32.202	57.009	44.688	89.989
	11.021	31.172	22.023	117.72	32.558	54.452
	32.719	8.569	35.468	52.393	40.706	44.654
	39.222	72.145	15.811	15.811	50.606	86.313
	27.881	82.239	10	43.012	50.804	83.546
	25.343	15.534	19.647	85	78.746	63.506
	11.302	25.939	46.755	8.544	53.6	107.541
	15.984	40.502	49.396	19.647	60.44	65.334
	11.41	37.358	42.19	9	45.453	46.271
	15.259	76.46	60.008	46.011	72.945	56.639
	10.449	27.69	78.492	50.774	43.29	75.286
	9.605	42.793	20.125	64.661	65.069	93.477
	66.402	35.253	77.492	168.44	47.202	58.249
	49.445	38.428	69.642	134.826	62.642	47.508
	14.212	41.825	66.843	23.77	63.032	57.271
	7.767	38.11	14.866	184.358	62.37	60.877
	42.46	19.963	38.013	46.39	87.321	91.241
	9.462	41.435	18.028	89.499	37.643	63.561
	5.771	28.754	93.434	40.2	71.449	50.606
	7.029	15.232	34.986	104.048	46.615	56.851
	32.409	38.225	21.932	41.11	65.765	51.478
	14.666	43.476	23.77	20.1	50.16	68.622
	21.497	22.952	41.231	76.662	84.629	77.801
	18.552	13.32	14.142	105.171	81.468	87.693
	44.641	11.914	56.939	96.385	55.036	72.402
	68.184	9.633	28.653	96.338	80.722	73.573
	67.779	26.542	35.171	157.137	57.983	74.967
	29.833	25.515	65.376	62.201	53.263	87.321
	25	6.356	39.459	162.561	85.703	65.215
	21.26	11.254	24.187		72.801	61.294
	60.415	93.59	28.018		69.771	65.069
	16.279	71.817	8.602		47.854	69.635
	39.699	12.062	4.472		50	99.368
	23.345	108.871	7.071		55.606	41.725
	13.038	44.331	8.602		71.421	65.742
	58.421	24.084	13		67.119	55.154
	46.239	12.418	13.928			51.108
	42.579	10.449	11.662
	14	9.419	7.071
	17	93.543	9.22
	17.804	43.814	10.44
	8.944	41.366	5.385
	57.559	21.273	14.213
	53.852	6.792	45.222
	11.402	24.393	7
	17.464	28.754	19.313
	54.037	51.267	31.145
	26.173	111.766	26.249
	59.54	42.202	39.051
	33.541	14	7.81
	22.825	109.165	90.554
	11	35.057	159.201
	104.01	161.994	52.697
	8.246	105.816	51.624
	17	17.249	36.674
	15.62	12.582	17.72
	10.198	106.828	15.297
	29.411	37.255	114.061
	96.302	53.896	114.477
	13.601	109.433	89.56
	44.643	100.273	12.369
	61.612	29.229	21.213
	67.535	44.165	153.496
	10.296	52.268	93.231
	24.597	95.952	110.725
	63.246	67.02	92.049
	30.463	34.06	39.115
	14	71.794	20.125
	6.708	58.161	26.401
	31.906	35.125	68.359
	17.205	22.988	85.586
	26.249	34.035	45.31
	28.32	46.639	18.601
	15.556	49.238	97.908
	7.616	92.2	47.265
	26.627	27.412	78.102
	14.142	16.496	22.361
	30.401	15.375	6
	8.866	49.701	11.402
	9.605	32.257	15.232
	5.651	54.44	13.454
	17.562	10.771	12.042
	18.286	155.111	40.361
	14.638	107.256	84.528
	29.145	60.145	14.56
	20.436	18.996	17.088
	21.478	50.426	9.22
	24.952	18.015	39.217
	13.103	89.621	22.091
	16.196	50.248	44.654
	35.714	77.908	26.571
	31.968	36.556	25.962
	15.472	75.133	75.644
	63.938	58.796	39.812
	36.683	36.515	8.485
	53.977	55.165	36.125
	7.975	63.395	76.322
	14.346	123.601	39.205
	9.816	79.256	139.714
	7.009	164.962	42.942
	4.673	39.956	64.257
	11.845	34.517	25.02
	14.851	81.831	25.318
	4.08	31.111	71.561
	15.437	9.591	106.775
	4.817	55.904	32.45
	7.48	183.386	29.411
	16.355	151.645	31.385
	13.941	134.529	59.203
	12.152	67.737	21.19
	44.632	68.686	45.651
	12.385	29.706	20.518
	5.651	35.144	16.279
	14.722	54.184	21.095
	8.44	112.425	37
	17.185	86.854	163.233
	8.882	38.096	128.705
	36.556	225.642	13.153
	14.869	160.636	45.31
	8.44	147.568	25.298
	9.927	14.067	30.265
	39.013	67.544	31.145
	53.488	12.241	18.788
	27.295	26.542	17.493
	26.306	8.897	41.437
	26.019	61.729	34.54
	26.249	38.739	91.679
	11.402	95.602	54.781
	7.616	74.71	26.249
	19.026	13.553	20.881
	38.471	37.46	15.133
	37.802	67.414	28.443
	18.111	143.241	5.385
	26.476	34.205	7.81
	8.246	42.45	64.514
	22.023	98.656	25
	13	77.795	26.87
	48.27	56.158	40.311
	13.928	180.5	25.942
	17.692	55.931	53.712
	14.866	129.669	50.695
	17.263	20.106	81.835
	25.495	10.871	25.71
	11	148.336	87.92
	32.894	46.333	37.656
	28.231	46.729	45.122
	45.541	77.873	36.892
	74.813	75.82	36.359
	31.385	66.227	79.31
	37.696	74.827	103.619
	36.497	43.976	97.739
	33.541	58.598	66.189
	16.279	28.232	32.28
	30.343	28.815	48.466
	18.293	82.573	75.273
	9.633	67.201	41.231
	5.455	35.384	78.447
	56.62	52.173	36.235
	13.061		74.404
	10.771		24
	22.683		13.038
	16.322		16.763
	22.617		29.275
	8.161		21.095
	23.47		23
	18.405		18.248
	34.379		33.287
	25.981		48.847
	28.853		34
	27.417		60.539
	10.971		19.698
	21.478		39.115
	14.067		17.72
	24.084		8.062
	33.879		25.495
	7.837		94.021
	25.083		57.245
	5.957		96.135
	21.649		40.522
	19.506		7.071
	8.897		54.083
	33.412		72.422
	20.024		24.331
	10.758		12.806
	19.224		41.869
	42.953		27.203
	32.28		36.235
	25.08		26
	43.012		46.84
	74.813		44.911
	60.166		9.434
	29.069		20.248
	49.254		70.029
	17.804		28.071
	19.925		47.17
	19.209		44.102
	40.706		78.715
	23.022		104.484
	12.207		64.9
	25.554		27.019
	71.61		16.553
	12.728		24.739
	13.454		12.042
	21.213		41.593
	31.385		52.393
	14		116.25
	11.845		16.643
	9.139		116.181
	53.853		113.217
	46.954		8.246
	43.297		9.22
	30.616		20
	31.869		26.926
	7.714		29.206
	32.952		55.082
	23.827		44.553
	13.072		22.672
	16.272		50.596
	24.332		26.926
	36.809		8
	22.52		30.083
	20.024		16.492
	22.441		62.682
	48.613		38.013
	43.476		73.246
	19.562		56.569
	13.584		113.635
	29.926		38.118
	14.786		42.72
	30.432		16.031
	19.674		38.275
	25.132		13.153
	11.021		16.125
	10.758		13.928
	27.586		75.591
	20.806		47.011
	30.437		74.33
	30.437		60.605
	27.695		51.4
	7.106		5
	41.54		38.328
	12.582		16.401
	22.821		32.28
	12.561		16.125
	26.64		27.019
	9.404		68.593
	7.389		30.017
	39.337		17.029
	12.977		14.036
	29.908		85.071
	9.76		33.377
	29.853		24.042
	16.669		26.306
	15.16		26.401
	13.103		47.76
	32.518		20.881
	18.931		103.407
	16.727		65.123
	11.278		12.649
	20.806		47.011
	22.319		31.064
	29.206		54.037
	10.771		27.459
	41.76		45
	4.929		34.986
	25.445		18.248
	10.449		37.363
	9.718		31.241
	21.061		54.489
	29.275		36.235
	18.028		18.868
	13		5.831
	49.396		20.248
	21.932		19.026
	34.54		51.4
	13.038		14.142
	37.202		13.892
	13.038		47.011
	12.806		112.539
	33.061		19.105
	30.017		18.358
	7.071		10.63
	5.385		10.817
	21.84		44.147
	58.052		43.909
	23.431		5
	31.828		74.632
	30.414		27.074
	76.837		8.602
	34.713		39.294
	30.414		79.177
	23.601		73.376
	13.416		33.136
	9.899		28.862
	42.059		39.812
	21.213		47.802
	41.11		54.203
	17.103		32.802
	13.038		52.173
	17		25.298
	17.263		50.289
	14.422		37.054
	22.361		33.061
	25.495		66.491
	12.53		96.005
	13.601		21.633
	31.623		64.07
	14.142		116.692
	12.649		38.079
			40.706
			47.381
			46.648
			86.556
			25.318
			43.267
			20.809
			38.013
			27.803
			18.601
			21.84
			16.492
			42.154
			71.113
			33.541
			32.14
			89.627
			10.05
			103.942
			37.054
			14.765
			73.11
			58.592
			58.052
			34.015
			29.682
			25.554
			41.4
			29.53
			7.81
			11.402
			38.601
			24.739
			8.062
			19.105
			3.606
			24.207
			5.831
			75.604
			61.221
			9.899
			10
			7.211
			28.16
			25.807
			26.571
			30.414
			15.556
			22.672
			36.139
			42.379
			30.083
			33
			35.114
			42.059
			28.46
			76.322
			106.921
			34.54
			14.036
			6.403
			14.56
			36.892
			21.633
			70.605
			30.463
			28.46
			23.854
			76.792
			50.09
			31.78
			79.228
			53.666
			25.456
			11.705
			21.26
			26.926
			16.971
			82.492
			17.029
			20.591
			13
			6.325
			9.22
			20.1
			100.319
			24.698
			20.616
			43.324
			23.259
			18.439
			61.4
			37.443
			38.471
			44.147
			71.344
			29
			94.085
			68.411
			117.388
			85
			12.166
			26.571
			27.785
			25.71
			6.083
			10.63
			18.028
			17
			15.133
			15.811
			13.454
			26.907
			36.014
			106.888
			112.294
			125.718
			111.946
			14.56
			40.817
			16.553
			21.932
			29.732
			63.64
			65.069
			106.527
			41.725
			127.624
			28.302
			12.042
			32.14
			39.825
			59.908
			9.434
			55.154
			8.062
			22.204
			27.313
			112.446
			67.417
			27.731
			32.527
			59.615
			38.601
			71.847
			69.721
			32.45
			24.698
			40.262
			55.362
			67.978
			85
			51.088
			74.953
			121.066
			30.607
			26.945
			11.012
			25.076
			20.906
			17.309
			11.167
			25.708
			41.003
			21.224
			103.307
			14.56
			83.843
			17.889
			13.892
			14.142
			69.311
			53.009
			35.228
			21.954
			10.817
			66.708
			13.892
			25.239
			68.308
			66.03
			16.279
			35.384
			8.602
			34.059
			77.897
			20.1
			21.024
			9.22
			47.802
			7.616
			17.029
			27.074
			38.21
			28.018
			9.22
			63.008
			42.048
			26.926
			53.907
			64.031
			13.928
			19.925
			61.685
			16.155
			77.078
			40.262
			9.22
			34.234
			82.347
			20.518
			11.662
			7.81
			49
			14.765
			18.601
			84.971
			14.036
			35.511
			8.062
			7.28
			21.587
			47.17
			27.019
			8.602
			18.028
			34.176
			11.402
			21.095
			30.806
			34.059
			45.222
			72.801
			33.242
			10.63
			13.454
			14.318
			5.657
			20.591
			29.53
			47.508
			8
			44.045
			41.012
			24.083
			20.025
			58.523
			109.275
			54.571
			26.249
			16.125
			39.925
			14.866
			19.416
			67.268
			79.85

## Sheet: Fig 5F.
Vessel diameter of a single vessel (um)	Early tumors		Advanced tumors
	PMN+	PMN-	PMN+	PMN-	Adjacent distal	Adjacent proximal
	18.028	12.118	13.928	7.071	12.369	8.48
	13.416	10.984	32	6.325	11	9.098
	13	8.928	17.205	5	5.831	8.592
	13	31.456	24.187	11.402	7.28	10.727
	9.487	11.083	13.892	3.606	9	7.293
	14.56	12.028	22.825	5.831	8.062	6.338
	18.248	11.741	24.698	11.18	7.28	5.313
	19.925	7.837	12.649	12.649	9.487	8.48
	10.296	17.241	12.207	14.866	9.899	6.989
	10	20.322	18.788	12.042	7.81	8.733
	11.18	10.501	24.413	5.385	11.045	6.59
	32.249	8.882	15.556	8.602	8.062	7.832
	10.817	20.16	24.698	7.558	7.071	8.237
	10	13.594	13.153	18.242	9.487	10.304
	27.459	11.169	8.944	13.404	8.062	11.565
	29.017	11.822	10.817	23.443	10.77	9.94
	28.071	9.591	7.28	10.77	8.944	8.111
	30.887	5.957	6.325	10.77	12.042	6.812
	23.537	7.958	11.705	15.133	10.63	8.616
	20.616	12.042	15	10.05	10.296	11.07
	23.345	14.142	7.28	5	13.038	7.767
	20.616	15.811	25.495	9.849	9	8.616
	21.19	8.944	22.204	18.682	10	10.09
	8	12.649	5.099	5.385	12.649	5.627
	18.974	10.817	24.597	8.062	10.05	9.346
	13.601	12.207	10.63	14.036	8.062	9.346
	14.142	11.705	10.44	21.378	6.083	10.579
	16.279	14.142	14.318	12.53	7	8.695
	21.932	13.038	16.031	10.63	7	5.224
	21.587	10.63	34.059	6.403	8.062	6.872
	18.439	10	17.72	9.849	8	6.291
	14.56	13.038	12.806	4.123	9.22	5.224
	17.088	10.44	11.314	18.248	8.062	6.453
	14	8.544	19	15	8.062	7.98
	5.657	8.544	5.831	11.045	8.544	8.556
	29.275	16.155	24.187	8.602	8.246	5.739
	17.464	11.402	31.623	9.849	10.05	6.599
	21.541	5.657	13.342	9.055	9.487	9.39
	17.889	7.071	15.811	5	9.055	7.378
	22.204	13.416	13.342	11.662	11	7.755
	19.209	8.485	11.045	11.705	9.055	7.843
	13.416	15.811	28.792	16.279	10	7.98
	17.692	18.226	20	7.071	10.198	5.447
	18.788	20.099	12.806	15.133	12	6.282
	17.464	14.942	16.155	5.099	8	5.643
	17.72	29.28	10.817	13.928	9.434	8.869
	12	14.526	16.643	10.77	14.866	7.946
	10	30.374	14.318	10.296	7	7.703
	25.02	27.867	24.759	12.166	9.22	8.683
	20.224	11.217	9	14.866	8.944	8.683
	24.187	17.523	13.454	10.296	10.63	5.217
	20.809	27.571	20.591	9	11.045	6.282
	14.866	21.318	8.246	12.042	13.038	8.347
	15.033	11.217	15.652	14.142	11.18	6.97
	21.213	14.193	13.601	13	11	10.656
	18.028	25.616	10	10.77	12.369	5.771
	21.471	16.792	7.071	9.487	11.18	11.254
	13.601	14.961	16.125	16.553	10.198	7.029
	21.095	6.812	10.817	15.297	10.63	6.792
	32.696	12.582	10.817	13.601	13.153	11.682
	29.547	19.997	28.302	12.806	9	9.258
	14.142	19.068	12.649	6.403	11	8.695
	39.812	13.32	9.899	15.811	10.44	8.261
	27.803	27.273	13.153	15.033	7.071	5.957
	13.601	18.248	13.038	11.314	9	9.605
	13.601	17.763	15	11.18	8.062	7.314
	33.838	19.267	15.652	5	11.18	9.419
	23.77	18.173	19.105	19.416	9	10.291
	35.171	16.405	13	7.211	12	6.291
	45.706	17.01	14.036	13.038	9	6.546
	10.05	9.76	15.524	10.296	12	8.758
	32.14	16.355	14.422	23.087	10.05	10.41
	27.074	19.639	27.295	15	7.211	9.258
	44.922	16.865	13.342	7.28	13	11.021
	49.244	13.32	11.18	8.062	6.325	8.616
	23.409	6.65	10.44	7.616	8	5.379
	17.263	25.955	12.166	7.616	9.055	5.841
	24	25.423	11.402	7.28	12.369	8.178
	14.866	16.405	10.198	8.062	16.125	7.535
	20.025	19.667	15.652	13.038	5.657	7.714
	13.601	12.016	13.892	10.198	8.944	6.269
	26.173	12.462	17	8.062	5.385	8.758
	12.042	11.741	17.029	8.602	9	5.957
	17.464	17.516	31.906	27.454	10.296	5.627
	9.899	15.864	20.396	4.123	10.77	9.346
	19.799	8.359	41.049	13.038	13.928	5.379
	48.021	18.464	19.416	8.062	12.166	9.346
	18.385	16.128	19.313	7.211	12.042	5.747
	54.424	13.061	22.804	7.071	8.944	5.224
	20.1	35.066	32.985	9.22	7.616	5.224
	27.785	23.533	8.485	5.385	9	10.41
	18.111	14.961	10.296	7.071	9.434	8.161
	19.925	18.706	18.788	13.928	6.403	7.106
	34.234	12.062	13.892	8.602	6	8.178
	52.631	12.016	10	10.63	5.385	6.269
	29.155	13.072	16.031	5.385	9.434	7.992
	12.728	11.41	14.866	7.071	11.18	6.812
	13	10.984	16.279	10.296	5.099	5.957
	13.416	10.264	24.413	10.77	7.28	7.837
	23	11.302	8.602	5	7.211	8.261
	17.088	12.636	11.705	13.342	5.831	5.172
	26.926	13.624	15.033	7.28	13.928	9.419
	18.385	14.638	13.342	9.849	10.198	7.837
	13.892	9.633	20.1	7.211	5	8.897
	29.732	12.55	31.064	12.166	6.403	10.871
	33.941	11.083	16.155	11.402	6.403	10.304
	33.242	13.743	15.297	5.831	8.485	9.981
	24.083	4.212	17.493	7.071	4.243	8.111
	19.209	8.989	12.728	8.602	10.44	7.714
	15	17.461	16.125	11	9.487	8.161
	17.029	10.41	18.439	5.657	13.892	6.462
	16.553	12.636	17	8	8	8.375
	15.524	17.771	24.698	7.071	9.487	5.841
	31.305	9.591	15.264	4.472	7.071	7.258
	17.263	14.058	30.083	6.325	8	9.534
	19.723	15.366	23.707	13	10.05	11.021
	22.204	9.534	8.062	7.211	14.56	8.261
	16.279	8.111	15.811	17.804	10	7.425
	16.763	14.786	14.765	9.055	7.071	6.115
	7.28	9.243	20.248	5	6.083	7.958
	15.864	10.144	13.038	11.662	15	7.837
	13.584	7.767	11.402	5.099	17.72	10.291
	26.527	5.627	17.088	5	14.56	9.718
	11.914	8.897	13.416	6.083	8.602	8.127
	21.312	8.989	16.553	9	10	7.975
	15.366	10.09	6.708	6.325	9.055	8.616
	19.443	9.124	15.811	5.099	13.454	8.111
	18.015	9.633	10.817	5	7.28	8.424
	12.118	11.741	15.62	10	6	11.494
	27.925	15.586	11.18	14.56	7.071	7.906
	32.981	5.841	15.811	10.198	7	7.767
	28.966	10.656	27.295	7.28	8.544	6.269
	16.921	9.76	13.038	9.055	10.05	11.845
	10.449	9.591	15.264	9.899	9.849	8.127
	15.673	8.261	13.601	10.817	12.207	10.144
	21.73	18.837	18.111	7.071	8.062	6.792
	19.331	9.76	13.342	13.454	9.434	7.029
	22.821	10.036	10	7.071	10.44	5.771
	19.338	7.277	13	10.05	11.705	5.771
	24.533	6.812	13.601	7.211	9.22	8.359
	33.043	7.958	14	12.806	15.033	8.695
	26.357	8.928	5.831	12.042	7.28	7.277
	49.091	6.115	17.088	9	7.81	7.029
	16.364	6.792	21.378	12.042	12.649	9.605
	22.471	7.277	26.173	7	5.099	9.124
	32.189	10.579	8.944	12.53	13.601	13.351
	24.016	9.404	8.485	9.055	15.556	7.767
	36.384	12.904	14.142	17.464	7.81	8.505
	12.062	12.925	10	7.071	8.062	6.872
	25.219	6.462	14.142	7.211	13.928	5.455
	17.058	7.48	14.036	11.18	11.402	6.462
	21.831	8.505	11.662	10.63	8.544	10.41
	24.974	13.061	13.038	14.56	7.071	9.605
	21.674	12.647	12	7.81	6	12.418
	35.392	11.6	19.026	8.062	11.402	8.424
	17.794	11.541	13.928	9.434	6.403	11.741
	15.366	5.957	12.369	12.042	8.062	8.989
	29.415	13.381	16.492	10.296	7.211	6.291
	23.189	10.579	14.56	7.28	9.22	6.812
	24.488	11.458	13.038	12.806	6	7.333
	22.319	12.197	15.133	6.325	7.211	8.161
	21.73	9.139	8.944	8.944	9.22	12.028
	17.398	11.217	10.63	9.849	7	13.072
	27.258	12.028	13	7.81	8.246	9.94
	9.346	9.258	13.038	7.616	14.318	5.328
	21.541	9.124	12.806	8.246	6	8.882
	9.858	7.258	33.422	11.18	12.166	6.115
	13	7.389	13.342	26.926	8.246	9.019
	23.195	9.927	38.897	10	12.083	9.419
	35.468	7.029	15.62	5.831	17.263	7.767
	35.114	5.957	37.202	15	10	7.837
	25	10.462	15	17.029	5.831	8.928
	10.296	18.837	10	14.142	8.246	8.648
	21.401	15.366	13.892	11.18	6.708	9.419
	27.459	15.07	16.492	19.723	9.487	6.812
	18.439	8.44	13.454	19.723	8.944	11.914
	24.413	7.535	13.038	14.866	6.325	6.269
	14.318	16.364	7.071	16.125	11	5.224
	13.153	7.767	9.487	14.213	12	7.314
	21.471	6.291	17.804	15.133	6.708	3.345
	35.341	9.591	44.011	18.028	6.403	4.817
	16	7.48	21.095	8.246	10.198	5.172
	28.018	6.97	12.042	23.022	6.083	6.377
	34.366		13.892	19.416	8.062	5.747
	30.806		13	13.601	6	7.767
	18.682	11.662	27.803	12	15.297	5.554
	18.974	15	12	17.464	7.28	8.178
	9.22	18.439	11.402	17.464	9.487	8.178
	18	14.765	11.402	16.125	14.422	7.389
	15.232	29.206	7.211	7	6.403	4.929
	32.45	15.524	12	9.899	7.071	5.328
	20	20.616	8.246	15.811	10.296	5.841
	20.616	19.416	5	10.63	12.53	7.958
	10.77	14.866	16.643	11.662	9.487	7.992
	12.042	13.038	15.811	33.601	10.817	5.651
	15.232	14.866	13.892	15.62	7.616	6.812
	11.045	20.616	7.211	9.434	6.708	4.464
	14.142	10.44	7.616	7.071	12.207	6.313
	22.627	9.849	21.213	14.142	14.318	7.389
	23.087	7.071	14.318	6.708	7.28	7.258
	21.541	14.866	8.246	7.616	8.602	4.464
	10.05	12.369	12.806	5	8.246	5.957
	15.811	13.038	15.811	7.81	11.18	5.379
	18.439	21.799	18.868	4.472	7.071	7.314
	24.739	16.397	12.806	7.071	8.246	4.08
	10.198	12.808	7.071	5	9	5.841
	42.048	15.187	9.849	9.434	8.246	9.633
	7.28	13.186	7.071	12.083	10.198	5.957
	10.44	19.415	6.708	7.071	10.198	6.872
	27.857	18.471	14.036	15.297	9.487	6.546
	20.396	12.808	18.868	8.246	9.487	4.18
	22.204	10.579	8.602	10.05	7.28	5.251
	25.942	8.882	8.062	7.81	7.071	5.771
	23.345	17.367	9.22	8.602	5.831	9.404
	18	15.708	8.246	12.53	13.342	4.464
	21	9.124	18.439	6.403	10.44	7.607
	10.05	11.181	20.616	7.071	14.036	5.957
	11.045	19.443	26.249	7.28	6.083	5.455
	28.636	13.553	19.209	5.099	9.055	7.314
	13.416	17.082	16.401	16.553	11.045	7.106
	15.297	17.082	12.649	22.204	7.81	12.062
	29.275	13.594	19.026	8.944	9.22	7.854
	14.318	19.777	29.069	19.026	25.962	5.771
	36.125	7.837	12.166	14.866	16.553	3.505
	33.971	13.743	12	19.647	5.657	7.837
	21.93	8.648	32.249	19.209	12.042	7.48
	32.51	17.114	31.623	24.187	6.708	7.992
	12.712	14.27	10	15.133	11.402	5.251
	13.624	11.169	6.403	14	7.071	6.97
	18.67	15.294	14.765	14.318	7.28	5.747
	13.594	12.647	39.319	14.318	5	5.651
	21.427	8.943	6.403	10.817	6.325	8.261
	17.871	4.18	22.472	22.521	10.63	5.957
	17.555	9.019	12.083	10.296	7	4.494
	13.093	9.302	5.099	16.279	8.544	4.212
	13.186	9.927	8.944	16.125	8	5.146
	24.332	30.749	17.263	12.806	5	4.956
	20.099	12.539	12.806	13.038	4.123	6.97
	27.823	18.316	8.602	18.248	3.606	4.817
	13.061	8.111	9.22	13	6.708	4.702
	21.478	10.344	15.652	16.125	6.083	6.812
	20.741	21.446	16.279	15.033	9.22	7.106
	16.272	15.214	14.318	18.974	5.657	5.841
	20.329	12.851	12	8.544	5	5.146
	16.694	20.8	17.029	7.28	8.602	8.616
	25.52	11.47	15	18.788	9	6.872
	18.552	14.346	14.765	9.434	8.246	3.178
	23.695	5.455	13.416	14.142	11.045	4.464
	21.478	11.278	17.889	27.295	13.416	8.261
	16.604	11.278	9.434	13		4.956
	36.575	10.871	12.728	8.485		9.591
	20.322	13.381	14	8.062		5.379
	16.364	8.569	16.125	14.142		5.771
	18.728	11.47	18.868	18.439		7.277
	17.398	4.731	10.05	15.033
	12.062	11.565	9.849	19.026
	13.391	9.591	4.243	13
	11.494	8.359	8.602	10.44
	15.586	6.609	13.153	14.866
	11.682	7.009	8.062	23.195
	24.754	13.594	10.63	15.133
	9.816	9.718	8.602	20.248
	13.155	11.083	15.297	16.031
	10.984	16.204	12.806	11.662
	22.172	11.741	16.643	18.601
	23.718	19.894	15.652	10.198
	18.989	23.603	20.591	23.661
	25.343	13.061	11.045	15.728
	18.757	19.331	5	16.078
	20.436	7.314	7.616	16.985
	25.132	9.816	8.944	17.629
	9.816	11.083	6.403	13.988
	16.397	9.605	10.63	10.377
	22.227	7.535	6.708	18.896
	17.114	14.851	4.243	21
	15.16	8.44	5.099	11.867
	21.17	14.067	7.211	11.83
	28.135	13.674	11.402	19.366
	8.897	9.346	6.083	17.111
	9.76	11.07	12.728	30.692
	12.152	18.015	17.205	14.036
	11.6	11.021	14.142	9.849
	14.26	14.638	10.817	5.385
	14.526	11.083	10.296	9
	11.458	6.462	27.019	7.071
	11.278	7.425	18.385	15.811
	20.668	9.76	13.601	9.055
	22.471	6.691	16.125	9
	15.151	8.111	10.817	16.155
	13.217	13.564	7.28	11
	13.594	9.94	13.038	11.18
	22.024	13.155	7.28	17.263
	42.911	13.103	15.264	10
	24.354	9.633	8.602	16.279
	21.674	14.526	7.616	24.187
	16.355	17.771	7.28	9.055
	15.366	8.178	9.849	23.022
	24.202	15.717	13.928	10.198
	26.128	12.418	11.18	35.777
	18.728	12.851	6.403	13
	19.338	10.871	11.402	14.036
	18.345	13.299	12.083	20.248
	23.51	9.605	7.28	11.705
	26.895	5.911	10.77	18.358
	15.682	10.771	12.042	22.561
	24.837	6.313	16.492	31.401
	20.288	14.796	11.662	17.088
	19.667	15.864	32.573	8.544
	22.178	12.297	13.928	14.213
	17.74	8.758	14.213	8.062
	41.6	12.016	23.345	9.434
	34.644	11.6	12.042	9.22
	23.189	12.152	16	19.105
	28.386	7.854	11.18	21.587
	21.216	8.44	14.036	10.817
	16.204	16.628	18.111	24.083
	9.718	13.911	13	12.166
	13.594	16.727	12.042	17.464
	14.722	13.624	20.396	13.153
	12.062	10.971	28.16	14.866
	14.27	11.458	15.033	20.025
	16.669	9.981	17.205	20.025
	14.106	5.627	19.647	9.487
	14.193	4.673	24.083	19.026
	13.674	6.269	15.652	17
	15.586	11.741	8.602	14.318
	15.586	10.984	7.616	11.18
	19.674	11.6	7.211	12.369
	34.152	8.359	17.088	12.207
	16.727	10.871	7.81	13.342
	19.21	9.258	10	14.422
	24.561	14.374	13.153	19.698
	11.458	9.94	16.125	12.207
	13.483	9.913	16.401	18.028
	20.482	8.424	24.166	13
	17.855	14.019	18.385	15
	13.803	10.909	14.318	10.77
	12.418	16.727	15.652	6.083
	13.674	5.251	9.22	7.211
	18.015	6.093	11.314	22.672
	12.712	8.943	13.454	10
	27.665	4.956	8.544	19.416
	24.974	7.425	10.817	8.062
	11.458	7.425	21.095	18.682
	30.731	3.803	7.211
	20.482	10.984	20.616
	19.132	9.605	20.616
	21.427	7.767	26.306
	22.337	15.534	27.019
	20.924	13.103	18.788
	15.232	8.505	17.889
	22.319	8.261	31.401
	27.373	8.569	16.971
	38.428	7.009	8.944
	27.427	10.05	18.682
	19.52	15.717	8.544
	17.886	9.124	12.53
	11.083	8.989	12.083
	23.689	11.458	33.541
	25.986	12.561	21.954
	12.582	14.777	6.403
	21.598	10.579	17.029
	15.984	6.792	9.434
	25.939	8.424	13.892
	10.501	8.866	12
	15.673	12.755	8.944
	15.992	8.616	6.403
	15.673	14.851	10.77
	13.911	10.771	14.422
	18.015	10.771	12.166
	12.626	14.116	15.811
	10.514	11.541	19.026
	19.387	12.197	12.042
	22.635	9.139	22.804
	11.107	16.921	21.024
	12.33	5.771	17.205
	14.26	3.657	9.849
	13.186	7.535	13
	14.067	7.535	24.042
	13.391	9.927	13.342
	17.114	7.277	15.264
	16.405		17.493
	14.942	6.691	16.553
	12.722	4.929	10.198
	18.604	7.48	14.765
	27.881	11.741	12.042
	14.116	12.935	14.318
	13.186	7.48	13.416
	22.988	4.731	5.385
	24.837	14.116	10.296
	20.288	20.482	20.616
	19.715	16.604	11.662
	16.694	7.837	13.454
	19.443	9.258	25
	15.992	12.626	12.728
	25.164	16.137	9.487
	20.482	16.718	28.284
	13.072	7.535	14.765
	16.23	20.322	17.029
	18.837	13.351	9.487
	38.792	10.72	13
	16.137	12.062	21.095
	18.53	7.106	18.028
	18.931	6.291	19.416
	22.761	16.027	18.601
	20.741	19.387	10.198
	15.682	8.261	24.187
	29.853	11.914	9.849
	16.628	12.062	16.553
	28.62	12.33	12
	25.083	18.837	13.928
	15.992	18.67	13.454
	16.661	12.028	14.56
	17.114	19.674	9.434
	12.626	10.144	10.198
	16.628	11.169	14.142
	10.37	15.187	22.091
	23.33	8.989	21.213
	15.472	25.648	11.705
	16.128	11.083	16.279
	9.258	14.067	8.485
	25.812	20.436	11.662
	15.586	7.389	11.662
	17.058	9.94	18.385
	9.591	12.925	12.083
	14.712	17.312	16.643
	15.89	10.05	10
	14.193	16.128	17.889
	10.771	22.851	4.472
	9.419	14.45	27.514
	9.019	18.471	13.454
	16.128	9.139	12.806
	15.259	14.106	18.358
	16.221	23.277	12.53
	16.397	15.924	5.385
	7.535	17.01	33.136
	11.47	16.027	18.028
	13.061	11.541	14.56
	13.564	25.235	20.248
	14.145	16.405	24.515
	11.741	7.106	10.198
	19.997	9.419	14.56
	16.661	7.009	17.029
	11.787	11.506	15.264
	22.851	4.929	26.077
	36.575	9.419	9.434
	18.931	8.44	8.544
	13.072	6.97	19.105
	16.128	6.356	23.087
	26.65	4.212	9.22
	25.219	11.494	14.036
	18.552	11.494	22.361
	18.516	6.812	23.195
	11.278	16.727	22.472
	9.302	8.44	10.05
	10.291	4.18	10.296
	13.351	13.103	17.263
	13.186	17.516	22.672
	11.107	15.516	15.133
	11.458	15.534	25.495
	18.67	10.909	17.029
	18.53	9.124	33.615
	16.921	5.841	25.298
	19.963	7.837	11.045
	14.145	13.155	12.166
	11.506	5.328	13.454
	20.904	8.127	16.031
	23.655	13.833	11.402
	30.432	24.033	24.597
	12.062	13.564	7.211
	17.01	12.904	19.723
	16.094	9.243	7.616
	11.741	10.144	13.928
	11.822	4.817	14.866
	10.344	9.981	17.464
	10.758	11.07	10.296
	17.763	8.178	38.21
	17.304	11.169	11.402
	23.277	9.816	13
	17.748	10.144	12.042
	27.427	20.322	18.601
	20.024	7.333	12.53
	11.506	13.093	25.962
	14.572	6.546	13.892
	12.418	7.607	15.524
	14.851	6.812	27.203
	17.624	6.872	19.849
	13.381	8.897	14.422
	11.682	9.139	15.232
	23.643	8.897	18.248
	16.865	17.367	35.903
	21.427	6.462	21.541
	18.837	10.05	30.083
	15.992	4.18	45.706
	11.41	5.747	13.038
	19.182	9.927	28.16
	18.837	8.424	24.839
	14.629	12.722	16.492
	14.26	13.564	26.306
	18.808	12.582	22.472
	16.128	7.714	17.493
	19.338	4.673	30.676
	19.387	8.928	21.471
	17.367	12.904	31.89
	12.722	11.682	20.1
	14.526	24.782	13.038
	15.232	8.648	15.652
	18.486	11.458	9.899
	11.937	16.881	21.633
	8.178	13.381	12.649
	12.33	20.376	16.125
	12.626	15.214	20.396
	7.767	19.274	12.083
	15.187	20.382	22.023
	14.116	10.41	18.385
	14.412	13.624	17.464
	10.971	17.562	16.401
	14.212	12.636	17.464
	20.099	15.428	18.028
	9.419	24.886	26.571
	32.04	8.424	22.804
	16.355	14.45	11.705
	13.793	10.566	21.401
	26.829	18.316	23
	19.168	10.72	34.438
	19.963	11.925	23.77
	10.462	6.291	22.361
	15.717	21.478	26.249
	16.865	16.921	21.471
	16.865	12.755	14.866
	19.894	23.2	17.824
	11.6	18.67	20.391
	12.297	14.346	19.347
	12.904	27.571	10.941
	8.882	18.405	11.888
	8.44	10.72	27.606
	13.793	9.94	14.519
	19.338	14.45	34.557
	6.872	8.424	9.202
	14.374	15.752	32.322
	12.462	19.52	14.838
	12.55	30.374	25.506
	9.913	13.32	22.003
	27.769	14.786	14.539
	23.011	10.579	16.812
	13.833	17.855	24.644
	18.808	12.241	20.788
	13.674	16.23	18.467
	13.299	10.656	26.384
	17.832	11.494	17.593
	12.152	9.462	25.993
	13.674	13.227	32.895
	10.344	10.304	19.105
	15.294	16.604	14.866
	14.712	16.669	16.155
	11.217	14.572	11.18
	39.651	11.47	15.133
	33.228	18.873	8.246
	10.449	12.241	8
	23.718	13.584	12.207
	15.151	8.505	16.031
	10.971	9.302	10
	15.992	12.582	10.77
	13.093	13.32	8.485
	17.114	11.925	14.036
	9.404	8.375	5.385
	12.152	13.061	10.77
	8.505	12.185	14.866
	12.636	10.771	15.264
	15.151	11.494	10.198
	11.083	8.111	14.56
	13.584	21.095	22.091
	7.389	29.155	9
	13.553	24.698	9
	12.016	7.425	11.402
	19.894	14.638	9.22
	18.844	9.633	6.083
	22.761	10.771	4.243
	15.472	8.989	12.369
	13.217	10.514	15.811
	12.028	12.904	11.402
	13.32	8.127	8.485
	14.45	10.566	18.028
	15.992	10.41	19.723
	13.674	7.009	17.029
	10.758	7.48	21.26
	14.97	6.872	10.296
	11.47	10.449	8.713
	13.911	16.661	13.192
	14.27	10.41	9.934
	21.881	7.975	10.253
	14.749	10.036	13.776
	27.152	7.958	13.014
	14.058	20.322	11.863
	12.904	9.534	12.44
	19.583	20.099	19.12
	27.69	10.37	21.735
	13.594	11.41	12.083
	34.738	13.793	10.253
	20.529	13.793	10.699
	31.39	11.254	21.233
	9.94	15.992	14.6
	17.233	8.928	12.44
	12.197	16.865	23.702
	18.706	13.624	16.496
	23.47	7.714	12.346
	9.605	7.992	7.793
	37.361	15.752	14.419
	46.082	8.866	15.072
	11.937	12.418	12.083
	21.086	15.682	9.786
	11.914	22.166	21.136
	13.882	14.869	12.251
	21.478	13.061	16.76
	15.89	13.793	16.777
	18.015	17.679	18.372
	17.679	6.093	16.12
	18.136	21.427	8.23
	9.124	10.09	18.874
	21.42	16.824	19.15
	14.45	12.582	21.856
	19.394	14.374	22.976
	10.264	8.505	9.452
	21.015	13.564	22.798
	12.925	11.822	11.64
	19.182	7.333	19.483
	14.45	12.851	13.014
	14.058	8.897	13.67
	13.833	5.771	18.734
	15.151	10.771	22.488
	10.771	8.943	17.84
	15.151	11.278	6.835
	11.278	14.526	13.776
	11.083	26.486	24.644
	12.55	15.232	10.861
	13.584	5.146	12.81
	16.848	9.981	12.083
	12.241	6.546	5.968
	19.068	15.507	5.968
	15.89	6.872	13.014
	17.398	12.977	24.165
	9.139	15.151	12.44
	25.939	22.141	6.574
	10.771	25.791	10.644
	20.721	26.527	10.253
	23.655	13.624	9.964
	12.582	21.427	7.28
	11.565	11.741	7.616
	9.981	11.741	9.22
	24.644	9.591	7.071
	17.272	27.031	16.643
	19.562	13.714	17
	13.483	18.405	15.033
	8.897	11.169	13.601
	13.941	13.584	20.881
	19.331	15.232	10.44
	11.506	12.297	11.045
	10.72	8.648	19.416
	19.694	8.648	9.22
	10.984	6.291	17.692
	17.562	23.626	10.63
	17.058	11.6	16.125
	14.786	19.224	18.788
	17.082	8.569	11.045
	22.556	9.139	23.707
	15.294	7.106	17.804
	18.293	10.579	22.561
	13.941	15.717	16.155
	18.471	11.021	15.811
	16.204	24.694	25.456
	26.773	16.272	14.213
	19.394	14.97	21.213
	14.712		26.401
	14.638		16.155
	16.496		19.209
	21.478		22.091
	17.771		17
	20.904		27.203
	18.931		15.62
	12.935		15.133
	16.397		12.369
	19.068		19.313
	20.436		14.866
	33.453		12.806
	29.637		9.899
	28.739		21.213
	20.167		24.083
	45.645		10.296
	20.562		17.464
	21.061		18.028
	13.061		27.203
	13.391		17.029
	11.682		13
	10.264		27.893
	23.85		27.074
	18.808		18.248
	26.64		21.26
	27.969		11.18
	13.674		15
	34.726		19.647
	14.019		21.095
	13.32		28.792
	56.136		24.166
	14.019		17.464
	22.635		42.755
	23.47		14.866
	30.32		17.029
	40.687		15.033
	31.908		15.264
	21.002		9
	26.665		12.042
	19.017		14.56
	20.489		22.672
	30.758		10.198
	44.638		21.024
	23.041		11.18
	23.533		14.56
	36.694		18.682
	27.412		16.155
	12.851		12.806
	9.816		23.324
	14.116		16.763
	15.187		12.53
	15.507		13.454
	21.17		19.416
	25.849		10
	18.996		13.416
	36.976		18.028
	17.794		22.136
	19.331		24.698
	17.304		21.024
	13.391		22.023
	23.827		33.242
	25.105		17
	15.366		21.024
	16.865		11.402
	15.187		4.472
	8.648		11.402
	16.355		19.723
	19.359		10.296
	19.506		15
	11.458		9.055
	18.015		12.207
	15.214		13.342
	8.882		28.636
	17.977		38.328
	15.89		33.541
	17.748		15
	19.338		14.56
	15.516		16.125
	13.32		12.083
	9.927		25.08
	16.23		26.627
	12.647		8.485
	14.212		8.246
	12.904		14.213
	19.963		13.416
	16.255		12.806
	16.128		15.524
	24.123		16.401
	26.971		34.015
	11.021		17.493
	27.348		11.18
	27.248		15.811
	31.728		14.318
	25.939		11.402
	15.187		18.028
	24.754		10.296
	13.833		14.422
	11.083		18.788
	25.213		9.487
	21.968		24.166
	25.685		18.385
	18.375		19.416
	62.224		17.889
	19.068		22.627
	21.968		10.817
	39.685		14.866
	24.488		24.739
	22.899		12.53
	30.307		11.045
	24.561		33.242
	27.71		17.692
	18.837		12.166
	21.061		18.439
	39.271		12.042
	22.538		9.487
	13.072		16.125
	22.048		24.698
	36.245		30.265
	15.717		18.682
	17.855		11.402
	14.212		13.038
	10.758		19.105
	11.506		8.944
	12.755		15.811
	7.425		14.422
	19.777		20.248
	12.539		11.18
	7.607		25.02
	20.004		16.125
	13.061		17.889
	16.255		17.205
	7.48		19.925
	15.915		22.136
	11.506		14.56
	13.594		14.56
	5.328		18
	13.072		18.601
	8.897		14
	16.628		24.187
	12.561		17.029
	9.534		10.77
	8.261		20.248
	9.605		21.19
	14.638		16.031
	28.038		15.232
	12.028		25.318
	13.793		22.804
	21.216		30.265
	17.018		13
	29.573		22.023
	15.656		17
	9.243		14.422
	13.381		7.81
	32.189		21.633
	15.16		14.318
	17.516		14
	12.297		12.207
	10.871		16.031
	21.774		8.062
	12.647		16.125
	13.793		13.928
	13.381		9.849
	22.172		14.318
	15.89		26.87
	27.373		28.443
	20.668		21.095
	10.984		12.042
	14.638		16.492
	9.419		20.224
	7.389		7.81
	8.648		20.248
	8.178		22.204
	9.605		27.166
	11.254		35.171
	9.858		19.235
	5.379		20.616
	13.483		15
	26.143		21.633
	15.428		10
	17.832		15.133
	12.904		10.44
	13.882		15.297
	34.734		24.042
	32.01		12.369
	9.981		29.53
	16.204		15.264
	20.668		23.854
	14.777		11.045
	13.381		16.279
	6.872		26.077
	23.764		23.77
	23.655		9.055
	14.116		18.439
	21.061		19.799
	23.2		17.029
	16.521		12
	26.691		11.18
	20.16		21.471
	18.405		18.868
	21.541		19.416
	18.873		18
	24.055		18.028
	7.714		23
	16.405		25.239
	19.168		19.105
	34.215		21.471
	17.114		24.166
	28.692		16.125
	19.443		23.431
	10.771		14.142
	9.981		15
	29.784		8.602
	10.291		14.765
	13.793		20.248
	11.181		20
	24.46		12.806
	18.996		11.662
	14.45		14.318
	11.021		7.616
	19.583		25.612
	17.954		13.416
	14.193		16.125
	17.249		6.325
	19.394		14.318
	18.045		13.601
	26.645		16.553
	13.584		15.264
	25.536		26.907
	33.084		18.682
	15.187		15.556
	19.963		21.024
	24.038		12.042
	13.674		17.117
	18.113		30.017
	8.989		11.705
	17.01		20.025
	23.695		17.692
	16.496		21.19
	13.584		17.088
	23.603		13.038
	21.974		26.833
	39.187		16.553
	18.837		15.524
	24.974		14.318
	13.061		13.038
	48.247		14.142
			10
			11.402
			19
			10.05
			21.095
			13
			17
			19.235
			8.944
			14.422
			10.77
			8.062
			10.296
			4.123
			21.471
			13.416
			13.454
			16.492
			5.657
			6.083
			14.318
			26.077
			14.318
			9.849
			15.811
			5.385
			21.401
			11.402
			9.899
			12.042
			7.211
			21.26
			6.325
			20.616
			22.023
			14.422
			19.026
			16.125
			25
			14.866
			25.456
			10.05
			10.296
			11.045
			13.601
			18.974
			15
			18.028
			24.597
			9.849
			15.264
			32.558
			9.434
			16.031
			16.643
			21.932
			16.155
			19.723
			23.431
			31.953
			12.649
			17.029
			19.416
			17.117
			13.601
			9.899
			16.553
			14.422
			12.53
			12.806
			6.403
			18.248
			8.602
			20
			17.464
			25.942
			22.825

[truncated: 118 more sheets: Fig 5G., Fig 5H., Fig 5I., Fig 5J., Fig 6E., Fig 6G., Fig 7C., Fig 7E., Fig 7F., Fig 7G., Fig 8D., Fig 8E., Fig 8F., Fig 8G., Fig 9B., Fig 9C., Fig 9D., Fig 9E., Fig 9G., Fig 9H. …]
